# Supplementary material for: Probing layered arc crust in the Lesser Antilles using receiver functions
Source: R Soc Open Sci. 2018 Nov 14;5(11):180764. doi: 10.1098/rsos.180764 (PMC6281922; doi:10.1098/rsos.180764)
Supplement: Table of events [file rsos180764supp2.txt]

Table S.1. Details of the events used to create the stacked receiver functions.

Island,Station,Date(YYYY/MM/DD),Time(hh:mm:ss.xxx),Lat(Deg),Lon(Deg),Depth(km),Recorded Magnitude (or multiple magnitudes),*comments*

Guadeloupe,DHS,2012/10/28,03:04:08.82,52.7880,-132.1010,14.00,Mw,7.80
Guadeloupe,DHS,2012/10/30,02:49:02.27,52.3650,-131.9020,9.00,Mw,6.20
Guadeloupe,DHS,2013/01/05,08:58:19.33,55.3940,-134.6500,10.00,Mw,7.50
Guadeloupe,DHS,2013/07/15,14:03:43.05,-60.8679,-25.1436,30.98,Mw,7.30
Guadeloupe,DHS,2013/09/25,16:42:43.14,-15.8389,-74.5094,40.00,Mw,7.10
Guadeloupe,DHS,2013/10/19,17:54:54.70,26.0913,-110.3209,9.45,Mw,6.60

Dominica,DLPL,2010/03/11,14:39:43.950,-34.29,-71.891,11,MB,6.7,MS,7.0,*correct P-peak in the RF*
Dominica,DLPL,2010/03/11,14:55:27.510,-34.326,-71.799,18,MB,6.5,MW,7.0,*correct P-peak in the RF*
Dominica,DLPL,2011/10/23,10:41:22.930,38.722,43.513,16,MB,6.9,MS,7.3,*correct P-peak in the RF*
Dominica,DLPL,2011/10/28,18:54:34.040,-14.438,-75.966,24,MB,6.5,MS,6.9,*correct P-peak in the RF*
Dominica,DLPL,2012/01/13,16:02:23.030,-60.548,-27.073,10,MB,5.2,MS,5.3,*correct P-peak in the RF*M5.6 according to USGS*
Dominica,DLPL,2012/03/25,22:37:06.000,-35.2,-72.217,40.7,MB,6.5,MS,7.0,*correct P-peak in the RF*
Dominica,DLPL,2012/04/14,10:56:19.380,-57.679,-65.308,15,MB,6.1,MS,6.1,*correct P-peak in the RF*
Dominica,DLPL,2008/09/24,02:33:03.270,17.5725,-105.5724,0,ML,4.0,MS,6.1,*event from NW, giving a delayed P-peak in the RF*
Dominica,DLPL,2010/04/04,22:40:43.100,32.297,-115.278,4,MB,6.4,MS,7.3,*event from NW, giving a delayed P-peak in the RF*
Dominica,DLPL,2010/10/21,17:53:13.570,24.696,-109.156,13,MB,6.2,MS,6.8,*event from NW, giving a delayed P-peak in the RF*
Dominica,DLPL,2011/12/11,01:47:25.900,17.844,-99.963,54.2,MB,6.2,MW,6.5,*event from NW, giving a delayed P-peak in the RF*
Dominica,DLPL,2012/04/11,22:55:10.250,18.229,-102.689,20,MB,5.8,MS,6.7,*event from NW, giving a delayed P-peak in the RF*
Dominica,DLPL,2012/04/12,07:15:48.500,28.696,-113.104,13,MB,6.2,MS,6.9,*event from NW, giving a delayed P-peak in the RF*
Dominica,DLPL,2012/09/25,23:45:24.980,24.665,-110.17,10,MB,5.9,MS,6.1,*event from NW, giving a delayed P-peak in the RF*
Dominica,DLPL,2012/10/08,06:26:22.280,25.125,-109.698,9.9,MW,5.9,*event from NW, giving a delayed P-peak in the RF*

Martinique,FDF,1999/10/16,09:46:48.100,35.34,-116.67,0,MS,7.6,MSZ,7.1
Martinique,FDF,1999/11/12,16:57:27.600,40.93,31.25,18,MW,7.2,
Martinique,FDF,2000/11/07,00:18:14.200,-55.3399,-29.2399,0,MW,6.8,
Martinique,FDF,2005/03/06,05:21:41.400,84.9,99.4,10,MS/6.3,MS/6.3
Martinique,FDF,2005/06/15,02:50:55.770,41.4472,-125.5847,18,MS,7.04,MB,5.91
Martinique,FDF,2008/09/24,02:33:18.000,20.139,-105.1689,10,MS/6.4,MS/6.4
Martinique,FDF,2009/08/03,17:59:56.170,29.039,-112.903,10,MB/6.2,MB/6.2
Martinique,FDF,2009/10/15,17:48:21.890,3.272,-103.823,10,MB/5.9,MB/5.9
Martinique,FDF,2010/04/04,22:40:43.100,32.297,-115.278,4,MB/6.4,MB/6.4
Martinique,FDF,2010/10/21,17:53:13.090,24.69,-109.159,10,MB/6.2,MB/6.2
Martinique,FDF,2012/04/12,07:15:48.950,28.79,-113.142,10.3,WP/6.9,WP/6.9

Grenada,GRGR,2007/08/15,23:40:47.100,-15.6829,-76.8939,33,MB/6.5,MB/6.5
Grenada,GRGR,2007/08/16,05:17:09.000,-15.1099,-75.5199,78,MB/5.7,MB/5.7
Grenada,GRGR,2008/09/24,02:33:05.000,17.66,-105.51,10,M/6.3,M/6.3
Grenada,GRGR,2009/09/24,07:16:19.750,18.822,-107.345,10,MB/5.8,MB/5.8
Grenada,GRGR,2010/01/10,00:27:38.000,40.65,-124.76,21.7,M/6.5,M/6.5
Grenada,GRGR,2010/01/17,12:00:01.100,-57.675,-65.908,5,MB/6.1,MB/6.1
Grenada,GRGR,2010/02/27,06:34:11.530,-36.122,-72.898,22.9,MB/7.2,MB/7.2
Grenada,GRGR,2010/02/27,18:15:22.810,-37.516,-73.55,24.7,MB/5.6,MB/5.6
Grenada,GRGR,2010/03/11,14:39:43.950,-34.29,-71.891,11,MB/6.7,MB/6.7
Grenada,GRGR,2010/04/04,22:40:43.100,32.297,-115.278,4,MB/6.4,MB/6.4
Grenada,GRGR,2010/04/11,22:08:10.900,37.0779,-3.4702,616.7,MW/6.2,MW/6.2
Grenada,GRGR,2010/04/23,10:03:06.180,-37.529,-72.969,32,MB/5.8,MB/5.8
Grenada,GRGR,2010/09/09,07:28:01.900,-37.016,-73.433,16,MS/6.0,MS/6.0
Grenada,GRGR,2010/10/21,17:53:13.090,24.69,-109.159,10,MB/6.2,MB/6.2
Grenada,GRGR,2011/01/02,20:20:16.800,-38.3599,-73.281,16.9,MW/7.1,MW/7.1
Grenada,GRGR,2011/10/28,18:54:35.600,-14.4565,-75.9899,34.9,MW/6.9,MW/6.9
Grenada,GRGR,2011/12/11,01:47:25.650,17.999,-99.778,59,MW/6.5,MW/6.5
Grenada,GRGR,2012/03/20,18:02:47.880,16.539,-98.215,20.1,MB/6.6,MB/6.6
Grenada,GRGR,2012/03/25,22:37:06.000,-35.1976,-71.7831,30,MW/7.2,MW/7.2
Grenada,GRGR,2012/04/12,07:15:48.900,28.7899,-113.1418,10.3,MW/6.9,MW/6.9

Montserrat,MBBY,1999/04/03,06:17:16.100,-16.584,-72.533,62.6,MB,6.1,
Montserrat,MBGB,1999/04/03,06:17:16.100,-16.584,-72.533,62.6,MB,6.1,
Montserrat,MBGH,1999/04/03,06:17:16.100,-16.584,-72.533,62.6,MB,6.1,
Montserrat,MBBY,1999/08/17,00:01:27.000,39.0,31.0,0,MB,6.8,
Montserrat,MBGB,1999/08/17,00:01:27.000,39.0,31.0,0,MB,6.8,
Montserrat,MBGH,1999/08/17,00:01:27.000,39.0,31.0,0,MB,6.8,
Montserrat,MBRY,1999/08/17,00:01:27.000,39.0,31.0,0,MB,6.8,
Montserrat,MBBY,1999/09/30,16:30:16.500,18.889,-100.615,178.7,MW,7.4,
Montserrat,MBGB,1999/09/30,16:30:16.500,18.889,-100.615,178.7,MW,7.4,
Montserrat,MBGH,1999/09/30,16:30:16.500,18.889,-100.615,178.7,MW,7.4,
Montserrat,MBGB,1999/11/12,16:57:23.600,41.0688,31.0306,33,MB,6.3,MS,7.0
Montserrat,MBGH,1999/11/12,16:57:23.600,41.0688,31.0306,33,MB,6.3,MS,7.0
Montserrat,MBRY,1999/11/12,16:57:23.600,41.0688,31.0306,33,MB,6.3,MS,7.0
Montserrat,MBGH,2001/07/07,09:38:43.520,-17.543,-72.077,33,MB,6.6,MS,7.3
Montserrat,MBGH,2002/11/03,22:12:29.300,65.6584,-148.6524,33,MB,6.8,
Montserrat,MBGH,2002/11/15,19:58:39.900,-55.0731,-37.4514,33,MB,5.7,
Montserrat,MBGB,2003/01/22,02:06:34.610,18.77,-104.104,24,MB,6.5,MS,7.6
Montserrat,MBGH,2003/01/22,02:06:34.610,18.77,-104.104,24,MB,6.5,MS,7.6
Montserrat,MBRY,2003/05/21,18:44:18.900,36.887,3.708,10,MS,6.6,MB,6.7
Montserrat,MBLG,2006/01/02,06:10:48.740,-61.0106,-21.6488,10,MB,7.3,MB,5.4
Montserrat,MBRY,2006/01/08,11:34:54.640,36.2752,23.2692,58.4,MB,6.7,MB,6.3
Montserrat,MBLG,2006/11/15,10:44:17.000,-25.0799,-112.1799,18.6,MW,5.53,
Montserrat,MBFR,2007/08/15,23:41:20.000,-12.23,-76.65,178.6,M,7.5,
Montserrat,MBGH,2007/08/15,23:41:20.000,-12.23,-76.65,178.6,M,7.5,
Montserrat,MBLG,2007/08/15,23:41:20.000,-12.23,-76.65,178.6,M,7.5,
Montserrat,MBRY,2007/08/15,23:41:20.000,-12.23,-76.65,178.6,M,7.5,
Montserrat,MBWH,2007/08/15,23:41:20.000,-12.23,-76.65,178.6,M,7.5,
Montserrat,MBLG,2007/11/14,15:40:26.600,-24.2829,-68.4769,0.1,MS,7.1,MB,7.2

St Lucia,MCLT,2010/04/23,10:03:06.180,-37.529,-72.969,32,MB,5.8,MS,5.6
St Lucia,MCLT,2010/05/06,02:42:47.940,-18.058,-70.547,37,MB,6.7,MS,5.9
St Lucia,MCLT,2011/01/02,20:20:17.780,-38.355,-73.326,24,MB,6.6,MS,7.1
St Lucia,MCLT,2011/02/11,20:05:30.790,-36.474,-73.125,27.6,MB,6.0,MW,6.8
St Lucia,MCLT,2011/02/14,03:40:09.920,-35.38,-72.834,21,MB,5.9,MS,6.6
St Lucia,MCLT,2011/03/06,14:32:36.080,-56.422,-27.063,87.7,MB,6.6,MW,6.5
St Lucia,MCLT,2011/09/02,10:55:53.590,52.171,-171.708,32,MB,6.5,MS,6.9
St Lucia,MCLT,2012/01/23,16:04:52.980,-36.409,-73.03,20,MB,5.8,MS,6.0
St Lucia,MCLT,2012/03/20,18:02:47.440,16.493,-98.231,20,MB,6.6,MS,7.6
St Lucia,MCLT,2012/03/25,22:37:06.000,-35.2,-72.217,40.7,MB,6.5,MS,7.0
St Lucia,MCLT,2012/04/11,22:55:10.250,18.229,-102.689,20,MB,5.8,MS,6.7
St Lucia,MCLT,2012/04/12,07:15:48.500,28.696,-113.104,13,MB,6.2,MS,6.9
St Lucia,MCLT,2012/05/14,10:00:40.230,-17.678,-69.591,105.9,MB,6.4,MW,6.2
St Lucia,MCLT,2012/05/28,05:07:23.450,-28.043,-63.094,586.9,MB,6.0,MW,6.7

Saba,SABA,2008/12/20 11:29:36.700,-32.4999,-71.8999,35,MS/5.5,MS/5.5
Saba,SABA,2009/01/03 21:13:48.000,-26.2999,-64.2399,10,MB/6.1,MB/6.1
Saba,SABA,2010/02/27 06:34:11.530,-36.122,-72.898,22.9,MB/7.2,MB/7.2
Saba,SABA,2010/02/27 15:45:37.000,-24.872,-65.602,10,MB/6.3,MB/6.3
Saba,SABA,2010/02/28 11:25:35.920,-34.903,-71.617,46,MB/6.2,MB/6.2
Saba,SABA,2010/03/11 14:39:43.950,-34.29,-71.891,11,MB/6.7,MB/6.7
Saba,SABA,2012/03/25 22:37:06.000,-35.2,-72.217,40.7,MB/6.5,MB/6.5
Saba,SABA,2010/04/04 23:15:14.000,32.25,-115.3,8,MB/5.3,MB/5.3
Saba,SABA,2010/04/23 10:03:06.180,-37.529,-72.969,32,MB/5.8,MB/5.8
Saba,SABA,2012/05/14 10:00:39.750,-17.803,-69.798,102.2,MW/6.2,MW/6.2
Saba,SABA,2012/05/28 05:07:23.740,-28.061,-63.077,588,MW/6.7,MW/6.7

St Eustatius,SEUS,2008/09/24 02:33:18.000,20.139,-105.1689,10,MS/6.4,MS/6.4
St Eustatius,SEUS,2010/02/27 07:12:28.450,-33.878,-71.943,35,MB/6.0,MB/6.0
St Eustatius,SEUS,2010/02/27 08:31:03.960,-34.872,-72.433,35,MB/5.7,MB/5.7
St Eustatius,SEUS,2010/02/27 15:45:37.000,-24.872,-65.602,10,MB/6.3,MB/6.3
St Eustatius,SEUS,2010/03/11 14:39:43.950,-34.29,-71.891,11,MB/6.7,MB/6.7
St Eustatius,SEUS,2011/01/01 09:56:58.120,-26.803,-63.136,576.8,MB/6.8,MB/6.8
St Eustatius,SEUS,2011/10/23 10:41:22.930,38.722,43.513,16,MB/6.9,MB/6.9
St Eustatius,SEUS,2012/03/20 18:02:47.440,16.493,-98.231,20,MB/6.6,MB/6.6
St Eustatius,SEUS,2012/03/25 22:37:06.000,-35.2,-72.217,40.7,MB/6.5,MB/6.5
St Eustatius,SEUS,2012/05/14 10:00:39.240,-17.816,-69.749,98.3,MW/6.2,MW/6.2

St Kitts,SKI,2012/05/14,10:00:40.230,-17.678,-69.591,105.9,MB,6.4,MW,6.2
St Kitts,SKI,2012/05/28,05:07:23.450,-28.043,-63.094,586.9,MB,6.0,MW,6.7

St Vincent,SVB,2009/09/24,07:16:20.260,18.829,-107.339,13,MB,5.8,MS,6.2
St Vincent,SVB,2010/01/05,04:55:39.410,-58.173,-14.695,13,MB,6.1,MS,6.5
St Vincent,SVB,2010/03/11,14:39:43.950,-34.29,-71.891,11,MB,6.7,MS,7.0
St Vincent,SVB,2011/01/02,20:20:17.780,-38.355,-73.326,24,MB,6.6,MS,7.1
St Vincent,SVB,2011/03/22,13:31:28.510,-33.096,-15.977,10,MB,6.1,MS,5.9
St Vincent,SVB,2011/12/11,01:47:25.900,17.844,-99.963,54.2,MB,6.2,MW,6.5
St Vincent,SVB,2012/03/25,22:37:06.000,-35.2,-72.217,40.7,MB,6.5,MS,7.0
St Vincent,SVB,2012/04/14,10:56:19.380,-57.679,-65.308,15,MB,6.1,MS,6.1
